# Supplementary material for: Biosynthesis of Silver Nanoparticles Using Commiphora mukul Extract: Evaluation of Anti-Arthritic Activity in Adjuvant-Induced Arthritis Rat Model
Source: Pharmaceutics. 2022 Oct 28;14(11):2318. doi: 10.3390/pharmaceutics14112318 (PMC9693186; doi:10.3390/pharmaceutics14112318)
Supplement: Supplementary file 1 [file pharmaceutics-14-02318-s001.zip]

Archive with 1 entries (1 files):
- pharmaceutics-1967877-supplementary.pdf
